# Supplementary material for: Deciphering the focuses and trends in skin regeneration research through bibliometric analyses
Source: Front Med (Lausanne). 2022 Jul 22;9:947649. doi: 10.3389/fmed.2022.947649 (PMC9355679; doi:10.3389/fmed.2022.947649)
Supplement: Supplementary file 1 [file Table_1.xls]

## Sheet: savedrecs
âskin regenerationâ (ä¸»é¢)
å ¥åºæ¶é´:1900-2022.
Results found	1471
Sum of the Times Cited	48171
Average Citations per Item	32.75
h-index	92
Title	Authors	Corporate Authors	Editors	Book Editors	Source Title	Publication Date	Publication Year	Volume	Issue	Part Number	Supplement	Special Issue	Beginning Page	Ending Page	Article Number	DOI	Conference Title	Conference Date	Total Citations	Average per Year	1900	1901	1902	1903	1904	1905	1906	1907	1908	1909	1910	1911	1912	1913	1914	1915	1916	1917	1918	1919	1920	1921	1922	1923	1924	1925	1926	1927	1928
The effect of pore size on cell adhesion in collagen-GAG scaffolds	O'Brien, FJ; Harley, BA; Yannas, IV; Gibson, LJ				BIOMATERIALS	FEB 2005	2005	26	4				433	441		10.1016/j.biomaterials.2004.02.052			947	52.61	0	0	0	0	0	0	0	0	0	0	0	0	0	0	0	0	0	0	0	0	0	0	0	0	0	0	0	0	0
Adhesive Hemostatic Conducting Injectable Composite Hydrogels with Sustained Drug Release and Photothermal Antibacterial Activity to Promote Full-Thickness Skin Regeneration During Wound Healing	Liang, Yongping; Zhao, Xin; Hu, Tianli; Chen, Baojun; Yin, Zhanhai; Ma, Peter X.; Guo, Baolin				SMALL	MAR 22 2019	2019	15	12						1900046	10.1002/smll.201900046			448	112	0	0	0	0	0	0	0	0	0	0	0	0	0	0	0	0	0	0	0	0	0	0	0	0	0	0	0	0	0
Electrospun poly(lactic acid-co-glycolic acid) scaffolds for skin tissue engineering	Kumbar, Sangamesh G.; Nukavarapu, Syam P.; James, Roshan; Nair, Lakshmi S.; Laurencin, Cato T.				BIOMATERIALS	OCT 2008	2008	29	30				4100	4107		10.1016/j.biomaterials.2008.06.028			415	27.67	0	0	0	0	0	0	0	0	0	0	0	0	0	0	0	0	0	0	0	0	0	0	0	0	0	0	0	0	0
Electrospun collagen/chitosan nanofibrous membrane as wound dressing	Chen, Jyh-Ping; Chang, Gwo-Yun; Chen, Jan-Kan				COLLOIDS AND SURFACES A-PHYSICOCHEMICAL AND ENGINEERING ASPECTS	FEB 1 2008	2008	313				SI	183	188		10.1016/j.colsurfa.2007.04.129	Asian Conference on Nanoscience and Nanotechnology (AsiaNANO 2006)	NOV 01-04, 2006	369	24.6	0	0	0	0	0	0	0	0	0	0	0	0	0	0	0	0	0	0	0	0	0	0	0	0	0	0	0	0	0
Electrospun water-soluble carboxyethyl chitosan/poly(vinyl alcohol) nanofibrous membrane as potential wound dressing for skin regeneration	Zhou, Yingshan; Yang, Dongzhi; Chen, Xiangmei; Xu, Qiang; Lu, Fengmin; Nie, Jun				BIOMACROMOLECULES	JAN 2008	2008	9	1				349	354		10.1021/bm7009015			353	23.53	0	0	0	0	0	0	0	0	0	0	0	0	0	0	0	0	0	0	0	0	0	0	0	0	0	0	0	0	0
Bioprinted Amniotic Fluid-Derived Stem Cells Accelerate Healing of Large Skin Wounds	Skardal, Aleksander; Mack, David; Kapetanovic, Edi; Atala, Anthony; Jackson, John D.; Yoo, James; Soker, Shay				STEM CELLS TRANSLATIONAL MEDICINE	NOV 2012	2012	1	11				792	802		10.5966/sctm.2012-0088			350	31.82	0	0	0	0	0	0	0	0	0	0	0	0	0	0	0	0	0	0	0	0	0	0	0	0	0	0	0	0	0
Dextran hydrogel scaffolds enhance angiogenic responses and promote complete skin regeneration during burn wound healing	Sun, Guoming; Zhang, Xianjie; Shen, Yu-I; Sebastian, Raul; Dickinson, Laura E.; Fox-Talbot, Karen; Reinblatt, Maura; Steenbergen, Charles; Harmon, John W.; Gerecht, Sharon				PROCEEDINGS OF THE NATIONAL ACADEMY OF SCIENCES OF THE UNITED STATES OF AMERICA	DEC 27 2011	2011	108	52				20976	20981		10.1073/pnas.1115973108			310	25.83	0	0	0	0	0	0	0	0	0	0	0	0	0	0	0	0	0	0	0	0	0	0	0	0	0	0	0	0	0
Degradable conductive injectable hydrogels as novel antibacterial, anti-oxidant wound dressings for wound healing	Qu, Jin; Zhao, Xin; Liang, Yongping; Xu, Yameng; Ma, Peter X.; Guo, Baolin				CHEMICAL ENGINEERING JOURNAL	APR 15 2019	2019	362					548	560		10.1016/j.cej.2019.01.028			292	73	0	0	0	0	0	0	0	0	0	0	0	0	0	0	0	0	0	0	0	0	0	0	0	0	0	0	0	0	0
[truncated: 94 more columns]
